# Supplementary material for: Impact of DHA from Algal Oil on the Breast Milk DHA Levels of Lactating Women: A Randomized Controlled Trial in China
Source: Nutrients. 2022 Aug 19;14(16):3410. doi: 10.3390/nu14163410 (PMC9415549; doi:10.3390/nu14163410)
Supplement: Supplementary file 1 [file nutrients-14-03410-s001.zip]

Archive with 1 entries (1 files):
- nutrients-1865711-supplementary.pdf
